# Supplementary material for: Circulating Antibodies Against DSG1 and DSG3 in Patients with Oral Lichen Planus: A Scoping Review
Source: Antibodies (Basel). 2025 Jun 18;14(2):51. doi: 10.3390/antib14020051 (PMC12189673; doi:10.3390/antib14020051)
Supplement: Supplementary file 1 [file antibodies-14-00051-s001.zip]

Archive with 8 entries (6 files):
- antibodies-3623898-supplementary/
- antibodies-3623898-supplementary/S1.pdf
- antibodies-3623898-supplementary/S2.pdf
- antibodies-3623898-supplementary/S3.pdf
- antibodies-3623898-supplementary/__MACOSX/
- antibodies-3623898-supplementary/__MACOSX/._S1.docx
- antibodies-3623898-supplementary/__MACOSX/._S2.pdf
- antibodies-3623898-supplementary/__MACOSX/._S3.pdf
